# Supplementary material for: Mitochondrial dysfunction induced by HIF‐1α under hypoxia contributes to the development of gastric mucosal lesions
Source: Clin Transl Med. 2024 Apr 15;14(4):e1653. doi: 10.1002/ctm2.1653 (PMC11016940; doi:10.1002/ctm2.1653)
Supplement: Supplementary file 8 — Supporting information [file CTM2-14-e1653-s003.xls]

## Sheet: Sheet1
gene_id	PHG_1	PHG_2	PHG_3	NOR_1	NOR_2	NOR_3	PHG	NOR	log2FoldChange	pvalue	padj	gene_name	gene_chr	gene_start	gene_end	gene_strand	gene_length	gene_biotype	gene_description	tf_family
ENSG00000165168	472.04	1044.55	375.081	77.7113	97.0518	92.5421	630.558	89.1018	2.82543	1.14e-10	9.55e-07	CYBB	X	37780011	37813461	+	4423	protein_coding	cytochrome b-245 beta chain [Source:HGNC Symbol;Acc:HGNC:2578]	-
ENSG00000121310	723.912	851.003	937.703	2005.26	2132.24	3541.36	837.539	2559.62	-1.61139	8.3e-07	0.000243022	ECHDC2	1	52895910	52927212	-	11572	protein_coding	enoyl-CoA hydratase domain containing 2 [Source:HGNC Symbol;Acc:HGNC:23408]	-
ENSG00000099194	1332.46	1465.45	1313.56	292.56	576.517	591.748	1370.49	486.942	1.49558	1.53e-05	0.00186275	SCD	10	100347124	100364834	+	5362	protein_coding	stearoyl-CoA desaturase [Source:HGNC Symbol;Acc:HGNC:10571]	-
ENSG00000184557	1025.98	695.344	140.463	163.041	47.8017	50.833	620.596	87.2254	2.82136	1.92e-05	0.00213814	SOCS3	17	78356778	78360077	-	2734	protein_coding	suppressor of cytokine signaling 3 [Source:HGNC Symbol;Acc:HGNC:19391]	-
ENSG00000134326	2132.99	599.082	230.76	217.135	134.714	92.5421	987.609	148.13	2.73423	2.63e-05	0.00268692	CMPK2	2	6840570	6866635	-	4302	protein_coding	cytidine/uridine monophosphate kinase 2 [Source:HGNC Symbol;Acc:HGNC:27015]	-
ENSG00000131236	3176.58	1889.41	965.487	822.064	463.531	415.788	2010.49	567.128	1.82425	8.15e-05	0.00569636	CAP1	1	40040233	40072649	+	3814	protein_coding	cyclase associated actin cytoskeleton regulatory protein 1 [Source:HGNC Symbol;Acc:HGNC:20040]	-
ENSG00000187527	12.3294	3.07221	5.4024	31.2369	43.4561	67.7773	6.93467	47.4901	-2.7612	8.75e-05	0.00590828	ATP13A5	3	193274790	193378843	-	6228	protein_coding	ATPase 13A5 [Source:HGNC Symbol;Acc:HGNC:31789]	-
ENSG00000228253	391.899	188.429	388.201	233.896	2471.2	2682.42	322.843	1795.84	-2.47491	0.0001716	0.00931489	MT-ATP8	MT	8366	8572	+	207	protein_coding	mitochondrially encoded ATP synthase membrane subunit 8 [Source:HGNC Symbol;Acc:HGNC:7415]	-
ENSG00000140465	19.3748	5.12036	30.8709	0	0	1.30341	18.4553	0.43447	5.50952	0.000407186	0.0163048	CYP1A1	15	74719542	74725610	-	3435	protein_coding	cytochrome P450 family 1 subfamily A member 1 [Source:HGNC Symbol;Acc:HGNC:2595]	-
ENSG00000116701	111.845	203.79	30.8709	26.6657	26.0736	16.9443	115.502	23.2279	2.30707	0.000409321	0.0163254	NCF2	1	183555563	183590876	-	2928	protein_coding	neutrophil cytosolic factor 2 [Source:HGNC Symbol;Acc:HGNC:7661]	-
ENSG00000174886	184.06	175.116	199.889	323.035	378.068	512.24	186.355	404.448	-1.11565	0.000442649	0.0168556	NDUFA11	19	5891276	5904006	-	4839	protein_coding	NADH:ubiquinone oxidoreductase subunit A11 [Source:HGNC Symbol;Acc:HGNC:20371]	-
ENSG00000136108	261.559	196.622	185.225	89.9014	42.0075	105.576	214.469	79.1617	1.43155	0.000745422	0.023032	CKAP2	13	52455429	52476628	+	4547	protein_coding	cytoskeleton associated protein 2 [Source:HGNC Symbol;Acc:HGNC:1990]	-
ENSG00000174437	5445.19	3521.78	2727.44	2206.39	1494.89	1264.31	3898.14	1655.2	1.23518	0.000787286	0.0237502	ATP2A2	12	110280756	110351093	+	13745	protein_coding	ATPase sarcoplasmic/endoplasmic reticulum Ca2+ transporting 2 [Source:HGNC Symbol;Acc:HGNC:812]	-
ENSG00000118322	870.984	805.944	233.075	287.227	75.3238	161.623	636.668	174.725	1.86003	0.00101463	0.0277492	ATP10B	5	160563120	160852214	-	11310	protein_coding	ATPase phospholipid transporting 10B (putative) [Source:HGNC Symbol;Acc:HGNC:13543]	-
ENSG00000001630	118.891	55.2999	86.4385	34.2844	20.2795	29.9784	86.8763	28.1808	1.61206	0.00121571	0.0304507	CYP51A1	7	92112151	92134803	-	3584	protein_coding	cytochrome P450 family 51 subfamily A member 1 [Source:HGNC Symbol;Acc:HGNC:2649]	-
ENSG00000265787	0	3.07221	0.771772	11.4281	14.4854	26.0682	1.28133	17.3272	-3.81992	0.00134439	0.0320337	CYP4F35P	18	14337423	14342524	+	2876	transcribed_unprocessed_pseudogene	cytochrome P450 family 4 subfamily F member 35, pseudogene [Source:HGNC Symbol;Acc:HGNC:39954]	-
ENSG00000100365	110.965	484.386	112.679	92.187	42.0075	44.3159	236.01	59.5035	1.97662	0.00147097	0.0339515	NCF4	22	36860988	36878015	+	1759	protein_coding	neutrophil cytosolic factor 4 [Source:HGNC Symbol;Acc:HGNC:7662]	-
ENSG00000205464	29.0622	47.1073	40.1321	73.902	104.295	130.341	38.7672	102.846	-1.40432	0.00148163	0.0340501	ATP6AP1L	5	82279462	82386977	+	7229	protein_coding	ATPase H+ transporting accessory protein 1 like [Source:HGNC Symbol;Acc:HGNC:28091]	-
ENSG00000156136	413.035	412.701	467.694	274.275	169.479	198.118	431.143	213.957	1.00554	0.00154597	0.0349487	DCK	4	70992538	71030914	+	3227	protein_coding	deoxycytidine kinase [Source:HGNC Symbol;Acc:HGNC:2704]	-
ENSG00000145246	289.741	264.21	267.033	162.28	101.397	136.858	273.662	133.512	1.02863	0.00168497	0.0364423	ATP10D	4	47485288	47593486	+	7965	protein_coding	ATPase phospholipid transporting 10D (putative) [Source:HGNC Symbol;Acc:HGNC:13549]	-
ENSG00000233622	27.3008	20.4814	32.4144	101.329	65.1841	58.6534	26.7322	75.0557	-1.49216	0.00195634	0.039793	CYP2T1P	19	40808474	40812100	-	2871	transcribed_unitary_pseudogene	cytochrome P450 family 2 subfamily T member 1, pseudogene [Source:HGNC Symbol;Acc:HGNC:18852]	-
ENSG00000167600	10884.2	6685.14	3871.98	4284.03	1448.54	2020.29	7147.11	2584.28	1.46712	0.00244168	0.0451875	CYP2S1	19	41193049	41207539	+	2874	protein_coding	cytochrome P450 family 2 subfamily S member 1 [Source:HGNC Symbol;Acc:HGNC:15654]	-
ENSG00000161281	41.3916	27.6499	40.1321	60.1882	147.751	93.8455	36.3912	100.595	-1.45511	0.0028083	0.0488268	COX7A1	19	36150922	36152869	-	1006	protein_coding	cytochrome c oxidase subunit 7A1 [Source:HGNC Symbol;Acc:HGNC:2287]	-
ENSG00000169020	202.554	157.707	183.682	141.709	725.716	778.136	181.314	548.52	-1.59492	0.00321045	0.0518471	ATP5ME	4	672436	674338	-	940	protein_coding	ATP synthase membrane subunit e [Source:HGNC Symbol;Acc:HGNC:846]	-
ENSG00000068650	850.729	568.36	363.505	377.89	139.059	132.948	594.198	216.633	1.44983	0.0032973	0.052691	ATP11A	13	112690329	112887168	+	13733	protein_coding	ATPase phospholipid transporting 11A [Source:HGNC Symbol;Acc:HGNC:13552]	-
ENSG00000166347	1054.16	923.712	1428.55	1574.8	2345.18	2606.82	1135.48	2175.6	-0.937349	0.00407712	0.0584109	CYB5A	18	74250847	74292016	-	9313	protein_coding	cytochrome b5 type A [Source:HGNC Symbol;Acc:HGNC:2570]	-
ENSG00000163399	9607.25	5999.01	6436.58	4568.97	3593.82	4030.14	7347.61	4064.31	0.854125	0.00445062	0.0611412	ATP1A1	1	116372668	116410261	+	7261	protein_coding	ATPase Na+/K+ transporting subunit alpha 1 [Source:HGNC Symbol;Acc:HGNC:799]	-
ENSG00000124172	1369.44	1492.07	1247.18	1129.86	4893.15	4567.15	1369.57	3530.05	-1.36567	0.0045956	0.0622707	ATP5F1E	20	59025467	59032382	-	5126	protein_coding	ATP synthase F1 subunit epsilon [Source:HGNC Symbol;Acc:HGNC:838]	-
ENSG00000170906	364.598	311.318	390.517	280.37	1322.51	1272.13	355.477	958.337	-1.42938	0.00494953	0.065139	NDUFA3	19	54102728	54109257	+	2475	protein_coding	NADH:ubiquinone oxidoreductase subunit A3 [Source:HGNC Symbol;Acc:HGNC:7686]	-
ENSG00000076685	476.443	317.462	187.541	206.468	73.8753	86.025	327.149	122.123	1.41216	0.00506289	0.0661635	NT5C2	10	103088017	103193306	-	5156	protein_coding	5'-nucleotidase, cytosolic II [Source:HGNC Symbol;Acc:HGNC:8022]	-
ENSG00000183513	313.519	230.416	308.709	414.46	622.87	529.184	284.215	522.172	-0.874854	0.00537031	0.0690982	COA5	2	98599310	98608515	-	2760	protein_coding	cytochrome c oxidase assembly factor 5 [Source:HGNC Symbol;Acc:HGNC:33848]	-
ENSG00000183978	580.363	560.167	963.172	583.597	2540.73	2464.75	701.234	1863.03	-1.40884	0.00572385	0.071735	COA3	17	42795147	42798704	-	1922	protein_coding	cytochrome c oxidase assembly factor 3 [Source:HGNC Symbol;Acc:HGNC:24990]	-
ENSG00000271858	0	1.02407	0.771772	7.61876	20.2795	5.21364	0.598614	11.0373	-4.21185	0.00574002	1	CYB561D2	3	50365334	50368197	+	1202	antisense	cytochrome b561 family member D2 [Source:NCBI gene;Acc:11068]	-
ENSG00000133983	29.9428	39.9388	65.6006	80.7588	120.228	126.431	45.1607	109.139	-1.26387	0.00612423	0.0745823	COX16	14	70325081	70359731	-	1863	protein_coding	cytochrome c oxidase assembly factor COX16 [Source:HGNC Symbol;Acc:HGNC:20213]	-
ENSG00000224877	208.719	221.199	314.111	269.704	711.231	690.807	248.01	557.247	-1.16513	0.00625817	0.0756356	NDUFAF8	17	81239239	81241281	+	1376	protein_coding	NADH:ubiquinone oxidoreductase complex assembly factor 8 [Source:HGNC Symbol;Acc:HGNC:33551]	-
ENSG00000183648	261.559	285.716	311.796	259.038	895.195	900.656	286.357	684.963	-1.25634	0.00642821	0.07644	NDUFB1	14	92116122	92121917	-	2263	protein_coding	NADH:ubiquinone oxidoreductase subunit B1 [Source:HGNC Symbol;Acc:HGNC:7695]	-
ENSG00000229833	13.2101	21.5055	30.0991	35.0463	63.7355	92.5421	21.6049	63.7746	-1.54958	0.00758171	0.0829667	PET100	19	7629737	7631956	+	2220	protein_coding	PET100 homolog [Source:HGNC Symbol;Acc:HGNC:40038]	-
ENSG00000072778	5436.39	5536.13	4913.87	7385.62	9034.51	8569.92	5295.46	8330.02	-0.653495	0.00763807	0.0833417	ACADVL	17	7217125	7225273	+	4865	protein_coding	acyl-CoA dehydrogenase very long chain [Source:HGNC Symbol;Acc:HGNC:92]	-
ENSG00000127184	1983.27	1830.02	2043.65	1509.28	6434.39	6034.79	1952.31	4659.49	-1.2547	0.00858913	0.0891303	COX7C	5	86617904	86620962	+	1993	protein_coding	cytochrome c oxidase subunit 7C [Source:HGNC Symbol;Acc:HGNC:2292]	-
ENSG00000204922	151.476	155.659	192.171	198.85	482.362	348.01	166.435	343.074	-1.03929	0.00873461	0.0898466	UQCC3	11	62670273	62673687	+	2398	protein_coding	ubiquinol-cytochrome c reductase complex assembly factor 3 [Source:HGNC Symbol;Acc:HGNC:34399]	-
ENSG00000137038	374.285	394.267	429.105	425.127	1106.68	894.139	399.219	808.649	-1.01652	0.00895697	0.090792	DMAC1	9	7796490	7888380	-	3000	protein_coding	distal membrane arm assembly complex 1 [Source:HGNC Symbol;Acc:HGNC:30536]	-
ENSG00000099795	1211.8	1101.9	1183.13	1215.19	2934.73	2655.05	1165.61	2268.32	-0.959872	0.00969256	0.0942807	NDUFB7	19	14566078	14572062	-	531	protein_coding	NADH:ubiquinone oxidoreductase subunit B7 [Source:HGNC Symbol;Acc:HGNC:7702]	-
ENSG00000156467	1403.79	1292.38	1599.88	1062.82	4842.45	4332.53	1432.02	3412.6	-1.25242	0.0103553	0.0975916	UQCRB	8	96225920	96235634	-	9715	protein_coding	ubiquinol-cytochrome c reductase binding protein [Source:HGNC Symbol;Acc:HGNC:12582]	-
ENSG00000148290	516.954	438.303	668.355	561.503	1431.15	1332.08	541.204	1108.25	-1.0325	0.010811	0.0999343	SURF1	9	133351755	133356676	-	1761	protein_coding	SURF1, cytochrome c oxidase assembly factor [Source:HGNC Symbol;Acc:HGNC:11474]	-
ENSG00000147684	1081.46	873.533	1169.23	851.777	3201.26	3000.45	1041.41	2351.16	-1.1742	0.0111582	0.101723	NDUFB9	8	124539101	124580648	+	4106	protein_coding	NADH:ubiquinone oxidoreductase subunit B9 [Source:HGNC Symbol;Acc:HGNC:7704]	-
ENSG00000167863	856.013	745.524	1051.93	761.114	2449.47	2636.8	884.487	1949.13	-1.13914	0.0115133	0.103507	ATP5PD	17	75038863	75046985	-	3231	protein_coding	ATP synthase peripheral stalk subunit d [Source:HGNC Symbol;Acc:HGNC:845]	-
ENSG00000256612	44.9143	36.8666	66.3724	212.563	39.1104	162.926	49.3844	138.2	-1.48738	0.01196	0.105554	CYP2B7P	19	40924219	40950660	+	4064	transcribed_unprocessed_pseudogene	cytochrome P450 family 2 subfamily B member 7, pseudogene [Source:HGNC Symbol;Acc:HGNC:2616]	-
ENSG00000125356	692.208	558.119	527.892	373.319	2084.44	2051.57	592.74	1503.11	-1.34177	0.0121796	0.106584	NDUFA1	X	119871487	119876662	+	766	protein_coding	NADH:ubiquinone oxidoreductase subunit A1 [Source:HGNC Symbol;Acc:HGNC:7683]	-
ENSG00000164919	1107	1046.6	1308.15	961.487	3328.73	3188.14	1153.92	2492.79	-1.11063	0.0129755	0.110369	COX6C	8	99873200	99894062	-	3066	protein_coding	cytochrome c oxidase subunit 6C [Source:HGNC Symbol;Acc:HGNC:2285]	-
ENSG00000109390	496.699	402.46	561.85	454.84	1300.78	1283.86	487.003	1013.16	-1.05531	0.0131305	0.111039	NDUFC1	4	139266880	139302551	-	1941	protein_coding	NADH:ubiquinone oxidoreductase subunit C1 [Source:HGNC Symbol;Acc:HGNC:7705]	-
ENSG00000160194	279.173	285.716	358.102	420.555	524.37	599.569	307.664	514.831	-0.740597	0.0138564	0.114515	NDUFV3	21	42879644	42913304	+	6345	protein_coding	NADH:ubiquinone oxidoreductase subunit V3 [Source:HGNC Symbol;Acc:HGNC:7719]	-
ENSG00000153093	0.880672	59.3961	1.54354	2.28563	1.44854	0	20.6068	1.24472	3.96981	0.0140002	0.114903	ACOXL	2	110732573	111118222	+	5747	protein_coding	acyl-CoA oxidase like [Source:HGNC Symbol;Acc:HGNC:25621]	-
ENSG00000166377	664.907	657.454	839.688	521.885	338.957	430.125	720.683	430.322	0.741831	0.0147587	0.118355	ATP9B	18	79069285	79378287	+	14934	protein_coding	ATPase phospholipid transporting 9B (putative) [Source:HGNC Symbol;Acc:HGNC:13541]	-
ENSG00000154079	82.7831	64.5165	71.003	83.8063	178.17	192.905	72.7676	151.627	-1.05202	0.01511	0.119774	SDHAF4	6	70566917	70589569	+	1440	protein_coding	succinate dehydrogenase complex assembly factor 4 [Source:HGNC Symbol;Acc:HGNC:20957]	-
ENSG00000164405	1561.43	1429.6	1971.88	932.536	5868.02	5736.31	1654.3	4178.95	-1.33661	0.0151534	0.119905	UQCRQ	5	132866560	132868031	+	1472	protein_coding	ubiquinol-cytochrome c reductase complex III subunit VII [Source:HGNC Symbol;Acc:HGNC:29594]	-
ENSG00000138115	29.9428	7.1685	23.1532	19.8088	52.1473	143.375	20.0882	71.777	-1.82543	0.0171892	0.12931	CYP2C8	10	95036772	95069497	-	2571	protein_coding	cytochrome P450 family 2 subfamily C member 8 [Source:HGNC Symbol;Acc:HGNC:2622]	-
ENSG00000186104	181.418	224.272	267.805	338.273	375.171	398.843	224.498	370.762	-0.722144	0.0178625	0.132203	CYP2R1	11	14877440	14892252	-	4516	protein_coding	cytochrome P450 family 2 subfamily R member 1 [Source:HGNC Symbol;Acc:HGNC:20580]	-
ENSG00000159348	571.556	326.679	1191.62	502.076	2823.19	2252.29	696.617	1859.19	-1.41536	0.0181651	0.133503	CYB5R1	1	202961869	202967280	-	4504	protein_coding	cytochrome b5 reductase 1 [Source:HGNC Symbol;Acc:HGNC:13397]	-
ENSG00000171202	187.583	167.948	226.129	199.611	482.362	431.429	193.887	371.134	-0.932628	0.0203911	0.142429	TMEM126A	11	85647967	85656547	+	971	protein_coding	transmembrane protein 126A [Source:HGNC Symbol;Acc:HGNC:25382]	-
ENSG00000065615	525.761	362.521	273.207	255.228	194.104	207.242	387.163	218.858	0.820103	0.0214473	0.146384	CYB5R4	6	83859643	83967424	+	9635	protein_coding	cytochrome b5 reductase 4 [Source:HGNC Symbol;Acc:HGNC:20147]	-
ENSG00000198712	118343	91700.5	155683	111560	285219	316940	121909	237906	-0.964588	0.0217993	0.147341	MT-CO2	MT	7586	8269	+	684	protein_coding	mitochondrially encoded cytochrome c oxidase II [Source:HGNC Symbol;Acc:HGNC:7421]	-
ENSG00000135940	2206.96	1913.99	2630.2	1702.79	5866.57	6480.55	2250.38	4683.3	-1.05705	0.0218183	0.147341	COX5B	2	97646040	97648383	+	1441	protein_coding	cytochrome c oxidase subunit 5B [Source:HGNC Symbol;Acc:HGNC:2269]	-
ENSG00000051523	2612.07	8084.02	3192.82	2342.77	2012.02	2592.48	4629.64	2315.76	0.99927	0.0220825	0.14826	CYBA	16	88643283	88651152	-	3357	protein_coding	cytochrome b-245 alpha chain [Source:HGNC Symbol;Acc:HGNC:2577]	-
ENSG00000127948	2089.83	1885.32	1273.42	1282.24	841.599	1033.6	1749.52	1052.48	0.732123	0.0231126	0.151921	POR	7	75899200	75986855	+	6112	protein_coding	cytochrome p450 oxidoreductase [Source:HGNC Symbol;Acc:HGNC:9208]	-
ENSG00000159363	1247.03	1149.01	1227.12	946.25	756.135	599.569	1207.72	767.318	0.653108	0.0236089	0.153376	ATP13A2	1	16985958	17011928	-	5253	protein_coding	ATPase cation transporting 13A2 [Source:HGNC Symbol;Acc:HGNC:30213]	-
ENSG00000131495	481.727	454.688	544.099	416.746	1237.05	1244.76	493.505	966.184	-0.967747	0.0237354	0.15375	NDUFA2	5	140638740	140647785	-	1488	protein_coding	NADH:ubiquinone oxidoreductase subunit A2 [Source:HGNC Symbol;Acc:HGNC:7685]	-
ENSG00000090266	916.779	824.377	1166.15	939.393	2266.96	2124.56	969.101	1776.97	-0.873756	0.0238319	0.153963	NDUFB2	7	140690777	140722790	+	4447	protein_coding	NADH:ubiquinone oxidoreductase subunit B2 [Source:HGNC Symbol;Acc:HGNC:7697]	-
ENSG00000168275	212.242	187.405	193.715	230.848	372.274	401.45	197.787	334.857	-0.756162	0.0250724	0.157999	COA6	1	234373456	234384049	+	1257	protein_coding	cytochrome c oxidase assembly factor 6 [Source:HGNC Symbol;Acc:HGNC:18025]	-
ENSG00000140990	862.178	712.754	1078.94	722.258	2261.16	2286.18	884.623	1756.53	-0.988704	0.0259644	0.161124	NDUFB10	16	1959508	1961975	+	1070	protein_coding	NADH:ubiquinone oxidoreductase subunit B10 [Source:HGNC Symbol;Acc:HGNC:7696]	-
ENSG00000168653	960.813	755.765	1110.58	814.445	2035.19	2658.96	942.386	1836.2	-0.961532	0.0259752	0.161124	NDUFS5	1	39026318	39034636	+	548	protein_coding	NADH:ubiquinone oxidoreductase subunit S5 [Source:HGNC Symbol;Acc:HGNC:7712]	-
ENSG00000137288	317.922	267.283	311.024	330.654	577.965	611.299	298.743	506.64	-0.759301	0.0261958	0.161599	UQCC2	6	33694293	33711727	-	4689	protein_coding	ubiquinol-cytochrome c reductase complex assembly factor 2 [Source:HGNC Symbol;Acc:HGNC:21237]	-
ENSG00000205138	214.003	237.585	312.568	350.463	412.832	458.8	254.718	407.365	-0.675152	0.0297842	0.17188	SDHAF1	19	35995199	35996315	+	1117	protein_coding	succinate dehydrogenase complex assembly factor 1 [Source:HGNC Symbol;Acc:HGNC:33867]	-
ENSG00000143515	264.201	537.637	267.033	237.705	192.655	156.409	356.291	195.59	0.8615	0.0309445	0.174279	ATP8B2	1	154325553	154351307	+	7572	protein_coding	ATPase phospholipid transporting 8B2 [Source:HGNC Symbol;Acc:HGNC:13534]	-
ENSG00000130770	1270.81	1142.86	1163.83	1077.29	2550.87	2704.58	1192.5	2110.91	-0.823223	0.0312897	0.175173	ATP5IF1	1	28236109	28246906	+	2225	protein_coding	ATP synthase inhibitory factor subunit 1 [Source:HGNC Symbol;Acc:HGNC:871]	-
ENSG00000138495	522.238	437.278	392.06	310.845	1180.56	1289.07	450.526	926.825	-1.03952	0.0318194	0.176622	COX17	3	119654513	119677454	-	2172	protein_coding	cytochrome c oxidase copper chaperone COX17 [Source:HGNC Symbol;Acc:HGNC:2264]	-
ENSG00000178449	280.054	321.558	441.454	307.036	874.915	792.473	347.689	658.141	-0.91835	0.0335655	0.181781	COX14	12	50111979	50120457	+	1073	protein_coding	cytochrome c oxidase assembly factor COX14 [Source:HGNC Symbol;Acc:HGNC:28216]	-
ENSG00000133657	1509.47	956.483	1356.78	1025.48	667.775	650.402	1274.24	781.22	0.704572	0.0338009	0.182097	ATP13A3	3	194402672	194498364	-	13254	protein_coding	ATPase 13A3 [Source:HGNC Symbol;Acc:HGNC:24113]	-
ENSG00000131143	5034.8	5022.05	5765.91	4433.36	12328.5	11687.7	5274.25	9483.17	-0.846244	0.034322	0.1833	COX4I1	16	85798633	85807044	+	4792	protein_coding	cytochrome c oxidase subunit 4I1 [Source:HGNC Symbol;Acc:HGNC:2265]	-
ENSG00000131174	918.541	781.366	1002.53	502.838	2698.62	2561.2	900.813	1920.89	-1.09181	0.0368455	0.190866	COX7B	X	77899438	77907373	+	3024	protein_coding	cytochrome c oxidase subunit 7B [Source:HGNC Symbol;Acc:HGNC:2291]	-
ENSG00000135390	1903.13	1733.75	1995.8	1843.74	3986.37	3468.37	1877.56	3099.49	-0.722651	0.0369606	0.190971	ATP5MC2	12	53632726	53677408	-	3991	protein_coding	ATP synthase membrane subunit c locus 2 [Source:HGNC Symbol;Acc:HGNC:842]	-
ENSG00000198938	150068	101859	215714	162234	340303	326747	155881	276428	-0.826457	0.0384391	0.194416	MT-CO3	MT	9207	9990	+	784	protein_coding	mitochondrially encoded cytochrome c oxidase III [Source:HGNC Symbol;Acc:HGNC:7422]	-
ENSG00000112695	1793.05	1300.57	1497.24	972.915	4265.94	3848.97	1530.29	3029.27	-0.984739	0.0428294	0.205616	COX7A2	6	75237675	75250323	-	1922	protein_coding	cytochrome c oxidase subunit 7A2 [Source:HGNC Symbol;Acc:HGNC:2288]	-
ENSG00000128609	886.836	669.743	1130.65	962.249	1774.46	1702.25	895.742	1479.65	-0.722954	0.0430966	0.206123	NDUFA5	7	123536997	123558255	-	9851	protein_coding	NADH:ubiquinone oxidoreductase subunit A5 [Source:HGNC Symbol;Acc:HGNC:7688]	-
ENSG00000106603	289.741	295.957	277.838	291.037	515.678	620.423	287.845	475.713	-0.722478	0.0436254	0.207759	COA1	7	43608456	43729717	-	11820	protein_coding	cytochrome c oxidase assembly factor 1 homolog [Source:HGNC Symbol;Acc:HGNC:21868]	-
ENSG00000017260	1162.49	1219.67	1126.79	937.107	737.304	769.012	1169.65	814.474	0.520886	0.0443044	0.209432	ATP2C1	3	130850595	131016712	+	8533	protein_coding	ATPase secretory pathway Ca2+ transporting 1 [Source:HGNC Symbol;Acc:HGNC:13211]	-
ENSG00000173915	788.201	718.898	823.481	447.983	2217.71	2051.57	776.86	1572.42	-1.01646	0.044719	0.210497	ATP5MD	10	103389041	103396492	-	924	protein_coding	ATP synthase membrane subunit DAPIT [Source:HGNC Symbol;Acc:HGNC:30889]	-
ENSG00000133028	668.43	522.276	552.589	369.51	443.252	370.168	581.098	394.31	0.560704	0.0448651	0.210829	SCO1	17	10672474	10698375	-	10325	protein_coding	SCO1, cytochrome c oxidase assembly protein [Source:HGNC Symbol;Acc:HGNC:10603]	-
ENSG00000122971	952.887	874.557	1095.14	1042.25	1744.04	1732.23	974.196	1506.17	-0.627554	0.0459652	0.213396	ACADS	12	120725735	120740008	+	2648	protein_coding	acyl-CoA dehydrogenase short chain [Source:HGNC Symbol;Acc:HGNC:90]	-
ENSG00000171130	95.9932	129.033	238.478	98.282	534.509	402.754	154.501	345.182	-1.15596	0.0459676	0.213396	ATP6V0E2	7	149872968	149891204	+	6751	protein_coding	ATPase H+ transporting V0 subunit e2 [Source:HGNC Symbol;Acc:HGNC:21723]	-
ENSG00000198804	464374	324202	586446	467316	873064	955375	458340	765252	-0.739514	0.0470059	0.216082	MT-CO1	MT	5904	7445	+	1542	protein_coding	mitochondrially encoded cytochrome c oxidase I [Source:HGNC Symbol;Acc:HGNC:7419]	-
ENSG00000154723	691.327	687.152	913.006	419.032	2209.02	2038.53	763.828	1555.53	-1.02525	0.0494177	0.221635	ATP5PF	21	25716503	25735673	-	2043	protein_coding	ATP synthase peripheral stalk subunit F6 [Source:HGNC Symbol;Acc:HGNC:847]	-
ENSG00000167740	195.509	202.766	282.469	259.8	392.553	447.07	226.915	366.474	-0.688033	0.0495079	0.221721	CYB5D2	17	4143168	4187310	+	2182	protein_coding	cytochrome b5 domain containing 2 [Source:HGNC Symbol;Acc:HGNC:28471]	-
ENSG00000003509	135.623	97.2868	131.201	128.757	215.832	281.537	121.37	208.708	-0.776491	0.052765	0.228479	NDUFAF7	2	37231631	37253403	+	3651	protein_coding	NADH:ubiquinone oxidoreductase complex assembly factor 7 [Source:HGNC Symbol;Acc:HGNC:28816]	-
ENSG00000164182	140.027	93.1905	87.2102	88.3776	285.361	242.434	106.809	205.391	-0.938245	0.0527731	0.228479	NDUFAF2	5	60945129	61153037	+	1017	protein_coding	NADH:ubiquinone oxidoreductase complex assembly factor 2 [Source:HGNC Symbol;Acc:HGNC:28086]	-
ENSG00000130159	516.954	524.325	804.958	569.883	1429.7	1170.46	615.412	1056.68	-0.778373	0.0529621	0.229019	ECSIT	19	11505916	11529174	-	2370	protein_coding	ECSIT signalling integrator [Source:HGNC Symbol;Acc:HGNC:29548]	-
ENSG00000126267	1742.85	1646.71	1894.7	1466.61	3890.77	3533.54	1761.42	2963.64	-0.750114	0.0539792	0.231283	COX6B1	19	35648223	35658861	+	936	protein_coding	cytochrome c oxidase subunit 6B1 [Source:HGNC Symbol;Acc:HGNC:2280]	-
ENSG00000119013	398.944	322.582	317.97	201.135	935.754	914.994	346.499	683.961	-0.97942	0.0552301	0.23429	NDUFB3	2	201071433	201085750	+	1103	protein_coding	NADH:ubiquinone oxidoreductase subunit B3 [Source:HGNC Symbol;Acc:HGNC:7698]	-
ENSG00000203667	13.2101	14.337	10.033	22.8563	30.4192	31.2818	12.5267	28.1858	-1.16786	0.0579705	0.240365	COX20	1	244835322	244845057	+	4864	protein_coding	cytochrome c oxidase assembly factor COX20 [Source:HGNC Symbol;Acc:HGNC:26970]	-
ENSG00000176268	0	0	2.31532	9.14251	4.34561	7.82046	0.771772	7.10286	-3.12555	0.0583386	1	CYCSP34	13	40863599	40863902	-	304	processed_pseudogene	cytochrome c, somatic pseudogene 34 [Source:HGNC Symbol;Acc:HGNC:24408]	-
ENSG00000104043	49.3176	63.4924	27.7838	35.8082	10.1397	6.51705	46.8646	17.4883	1.3774	0.0586074	0.24206	ATP8B4	15	49858238	50182817	-	10861	protein_coding	ATPase phospholipid transporting 8B4 (putative) [Source:HGNC Symbol;Acc:HGNC:13536]	-
ENSG00000119421	533.687	403.484	672.985	385.509	1434.05	1154.82	536.719	991.46	-0.883814	0.0593026	0.243576	NDUFA8	9	122144058	122159819	-	844	protein_coding	NADH:ubiquinone oxidoreductase subunit A8 [Source:HGNC Symbol;Acc:HGNC:7692]	-
ENSG00000198899	111132	81273.4	151903	129657	206108	202709	114770	179491	-0.645165	0.0606375	0.246511	MT-ATP6	MT	8527	9207	+	681	protein_coding	mitochondrially encoded ATP synthase membrane subunit 6 [Source:HGNC Symbol;Acc:HGNC:7414]	-
ENSG00000124406	401.586	369.69	533.295	457.887	874.915	723.392	434.857	685.398	-0.654058	0.0611675	0.247651	ATP8A1	4	42408373	42657105	-	11199	protein_coding	ATPase phospholipid transporting 8A1 [Source:HGNC Symbol;Acc:HGNC:13531]	-
ENSG00000228278	115.368	70.6609	127.342	67.807	276.67	289.357	104.457	211.278	-1.01023	0.0627026	0.250028	ORM2	9	114329869	114333252	+	760	protein_coding	orosomucoid 2 [Source:HGNC Symbol;Acc:HGNC:8499]	-
ENSG00000185485	206.077	289.812	239.249	330.654	349.097	402.754	245.046	360.835	-0.558299	0.0632791	0.251273	SDHAP1	3	195959748	195990318	-	3353	transcribed_unprocessed_pseudogene	succinate dehydrogenase complex flavoprotein subunit A pseudogene 1 [Source:HGNC Symbol;Acc:HGNC:32455]	-
ENSG00000123191	652.578	597.034	497.021	591.978	149.199	135.555	582.211	292.244	0.989382	0.0657942	0.256442	ATP7B	13	51930436	52012125	-	9671	protein_coding	ATPase copper transporting beta [Source:HGNC Symbol;Acc:HGNC:870]	-
ENSG00000074370	14102.2	11736.9	5221.81	8718.15	3546.01	5238.4	10353.6	5834.19	0.827325	0.0661587	0.257302	ATP2A3	17	3923870	3964464	-	6893	protein_coding	ATPase sarcoplasmic/endoplasmic reticulum Ca2+ transporting 3 [Source:HGNC Symbol;Acc:HGNC:813]	-
ENSG00000236878	0	0	0	4.57126	2.89707	2.60682	0	3.35838	-4.37407	0.0681602	1	MTATP6P26	2	120211054	120211715	+	662	processed_pseudogene	MT-ATP6 pseudogene 26 [Source:HGNC Symbol;Acc:HGNC:52182]	-
ENSG00000156411	674.594	618.539	648.289	435.031	1491.99	1493.71	647.141	1140.24	-0.816056	0.0696843	0.26394	ATP5MPL	14	103912288	103928269	-	3415	protein_coding	ATP synthase membrane subunit 6.8PL [Source:HGNC Symbol;Acc:HGNC:1188]	-
ENSG00000162377	294.144	238.609	248.511	146.28	165.133	212.456	260.421	174.623	0.579789	0.0698808	0.264078	COA7	1	52684451	52698366	-	4165	protein_coding	cytochrome c oxidase assembly factor 7 (putative) [Source:HGNC Symbol;Acc:HGNC:25716]	-
ENSG00000073756	110.084	23.5536	5.4024	15.2375	21.728	3.91023	46.3467	13.6253	1.76658	0.0702592	0.264941	PTGS2	1	186671791	186680427	-	5269	protein_coding	prostaglandin-endoperoxide synthase 2 [Source:HGNC Symbol;Acc:HGNC:9605]	-
ENSG00000204581	0	0	0.771772	9.14251	5.79414	0	0.257257	4.97888	-3.98579	0.0783348	1	ACOXL-AS1	2	111098345	111115588	-	3432	antisense	ACOXL antisense RNA 1 [Source:HGNC Symbol;Acc:HGNC:41112]	-
ENSG00000185633	105.681	121.864	216.096	205.706	282.464	228.097	147.88	238.756	-0.687005	0.0786457	0.282029	NDUFA4L2	12	57234903	57240715	-	2806	protein_coding	NDUFA4, mitochondrial complex associated like 2 [Source:HGNC Symbol;Acc:HGNC:29836]	-
ENSG00000145494	805.815	685.104	744.76	442.65	1819.36	1707.47	745.226	1323.16	-0.82727	0.0827713	0.290187	NDUFS6	5	1801400	1816605	+	1451	protein_coding	NADH:ubiquinone oxidoreductase subunit S6 [Source:HGNC Symbol;Acc:HGNC:7713]	-
ENSG00000184983	801.411	676.911	946.193	481.506	1981.6	1856.06	808.172	1439.72	-0.832076	0.0842361	0.292679	NDUFA6	22	42085525	42090955	-	1416	protein_coding	NADH:ubiquinone oxidoreductase subunit A6 [Source:HGNC Symbol;Acc:HGNC:7690]	-
ENSG00000184752	430.648	422.941	357.33	314.655	863.327	802.9	403.64	660.294	-0.708251	0.0845583	0.293228	NDUFA12	12	94897055	95003770	-	1815	protein_coding	NADH:ubiquinone oxidoreductase subunit A12 [Source:HGNC Symbol;Acc:HGNC:23987]	-
ENSG00000115944	690.447	647.213	994.814	636.166	1668.71	1500.22	777.491	1268.37	-0.704802	0.0850885	0.294317	COX7A2L	2	42333546	42425088	-	5605	protein_coding	cytochrome c oxidase subunit 7A2 like [Source:HGNC Symbol;Acc:HGNC:2289]	-
ENSG00000237082	0	1.02407	0.771772	1.52375	7.24268	6.51705	0.598614	5.09449	-3.08046	0.0873089	1	COX5BP6	13	100623875	100624429	-	211	processed_pseudogene	cytochrome c oxidase subunit 5B pseudogene 6 [Source:HGNC Symbol;Acc:HGNC:2275]	-
ENSG00000184076	1065.61	974.916	1325.9	931.012	2269.85	2115.43	1122.14	1772.1	-0.65829	0.0874022	0.298568	UQCR10	22	29767369	29770413	+	975	protein_coding	ubiquinol-cytochrome c reductase, complex III subunit X [Source:HGNC Symbol;Acc:HGNC:30863]	-
ENSG00000167792	1613.39	1872	2411.79	1519.94	4123.98	3949.33	1965.73	3197.75	-0.701528	0.0875046	0.29869	NDUFV1	11	67605653	67612554	+	5057	protein_coding	NADH:ubiquinone oxidoreductase core subunit V1 [Source:HGNC Symbol;Acc:HGNC:7716]	-
ENSG00000074582	256.275	257.042	400.55	374.081	456.289	521.364	304.622	450.578	-0.562349	0.0898019	0.30277	BCS1L	2	218658764	218663443	+	3379	protein_coding	BCS1 homolog, ubiquinol-cytochrome c reductase complex chaperone [Source:HGNC Symbol;Acc:HGNC:1020]	-
ENSG00000240889	0.880672	0	0	6.09501	1.44854	3.91023	0.293557	3.81792	-3.60885	0.0923507	1	NDUFB2-AS1	7	140695336	140697077	-	1648	antisense	NDUFB2 antisense RNA 1 [Source:HGNC Symbol;Acc:HGNC:40396]	-
ENSG00000189043	2177.02	1788.03	2473.53	1507.75	4733.81	4234.78	2146.19	3492.11	-0.701875	0.0998254	0.321106	NDUFA4	7	10931951	10940256	-	3556	protein_coding	NDUFA4, mitochondrial complex associated [Source:HGNC Symbol;Acc:HGNC:7687]	-
ENSG00000125375	238.662	192.525	221.499	275.799	301.295	333.673	217.562	303.589	-0.478759	0.100789	0.322754	ATP5S	14	50312326	50335558	+	11297	protein_coding	ATP synthase, H+ transporting, mitochondrial Fo complex subunit s (factor B) [Source:HGNC Symbol;Acc:HGNC:18799]	-
ENSG00000164258	479.085	370.714	386.658	271.228	942.996	856.34	412.152	690.188	-0.741958	0.102687	0.326225	NDUFS4	5	53560633	53683340	+	1176	protein_coding	NADH:ubiquinone oxidoreductase subunit S4 [Source:HGNC Symbol;Acc:HGNC:7711]	-
ENSG00000110717	974.903	925.76	1325.13	820.54	2324.9	1987.7	1075.27	1711.05	-0.669253	0.104361	0.328882	NDUFS8	11	68030617	68036644	+	4523	protein_coding	NADH:ubiquinone oxidoreductase core subunit S8 [Source:HGNC Symbol;Acc:HGNC:7715]	-
ENSG00000162144	338.178	596.01	385.114	300.179	327.369	281.537	439.767	303.028	0.536723	0.107128	0.333591	CYB561A3	11	61348745	61362299	-	10597	protein_coding	cytochrome b561 family member A3 [Source:HGNC Symbol;Acc:HGNC:23014]	-
ENSG00000173660	1340.38	1309.79	1556.66	874.633	3211.4	2860.98	1402.28	2315.67	-0.723051	0.108555	0.334834	UQCRH	1	46303631	46316776	+	1408	protein_coding	ubiquinol-cytochrome c reductase hinge protein [Source:HGNC Symbol;Acc:HGNC:12590]	-
ENSG00000115361	28.1815	15.3611	91.8409	60.1882	126.023	89.9353	45.1278	92.0487	-1.01705	0.118024	0.349809	ACADL	2	210187939	210225491	-	4383	protein_coding	acyl-CoA dehydrogenase long chain [Source:HGNC Symbol;Acc:HGNC:88]	-
ENSG00000198727	101886	67406.4	130382	110193	158865	161782	99891.5	143613	-0.523746	0.12216	0.35518	MT-CYB	MT	14747	15887	+	1141	protein_coding	mitochondrially encoded cytochrome b [Source:HGNC Symbol;Acc:HGNC:7427]	-
ENSG00000147123	1007.49	1182.8	1623.81	918.822	2561.01	2512.97	1271.37	1997.6	-0.651156	0.125593	0.360426	NDUFB11	X	47142216	47145504	-	1418	protein_coding	NADH:ubiquinone oxidoreductase subunit B11 [Source:HGNC Symbol;Acc:HGNC:20372]	-
ENSG00000165629	2040.52	1502.31	1928.66	1291.38	3763.29	3414.93	1823.83	2823.2	-0.629824	0.128444	0.364269	ATP5F1C	10	7788129	7807815	+	2326	protein_coding	ATP synthase F1 subunit gamma [Source:HGNC Symbol;Acc:HGNC:833]	-
ENSG00000103018	1042.72	815.161	801.099	728.353	683.709	569.59	886.325	660.551	0.423523	0.130143	0.366827	CYB5B	16	69424525	69466266	+	6903	protein_coding	cytochrome b5 type B [Source:HGNC Symbol;Acc:HGNC:24374]	-
ENSG00000165264	420.961	411.677	489.303	326.083	867.672	832.879	440.647	675.545	-0.614297	0.130446	0.36725	NDUFB6	9	32552999	32573184	-	1388	protein_coding	NADH:ubiquinone oxidoreductase subunit B6 [Source:HGNC Symbol;Acc:HGNC:7701]	-
ENSG00000101247	105.681	112.648	110.363	124.186	170.927	169.443	109.564	154.852	-0.494515	0.14135	0.384401	NDUFAF5	20	13784950	13821582	+	7217	protein_coding	NADH:ubiquinone oxidoreductase complex assembly factor 5 [Source:HGNC Symbol;Acc:HGNC:15899]	-
ENSG00000266053	15.8521	9.21664	19.2943	31.2369	24.6251	27.3716	14.7877	27.7445	-0.903613	0.14642	0.391722	NDUFV2-AS1	18	9121265	9136645	-	1432	antisense	NDUFV2 antisense RNA 1 [Source:HGNC Symbol;Acc:HGNC:50826]	-
ENSG00000236411	0	0	0.771772	8.38063	0	2.60682	0.257257	3.66248	-3.55883	0.14774	1	NDUFAF4P3	3	37789921	37790445	-	525	processed_pseudogene	NADH:ubiquinone oxidoreductase complex assembly factor 4 pseudogene 3 [Source:HGNC Symbol;Acc:HGNC:44542]	-
ENSG00000065518	1022.46	937.025	901.43	699.402	1746.93	1775.24	953.638	1407.19	-0.560363	0.151062	0.39744	NDUFB4	3	120596309	120602500	+	1889	protein_coding	NADH:ubiquinone oxidoreductase subunit B4 [Source:HGNC Symbol;Acc:HGNC:7699]	-
ENSG00000181061	2285.34	1746.04	1337.48	1480.32	1168.97	1316.44	1789.62	1321.91	0.436496	0.155363	0.404079	HIGD1A	3	42784298	42804531	-	1675	protein_coding	HIG1 hypoxia inducible domain family member 1A [Source:HGNC Symbol;Acc:HGNC:29527]	-
ENSG00000004779	736.241	615.467	903.745	505.886	1542.69	1351.64	751.818	1133.4	-0.590844	0.168059	0.420889	NDUFAB1	16	23581002	23596356	-	1600	protein_coding	NADH:ubiquinone oxidoreductase subunit AB1 [Source:HGNC Symbol;Acc:HGNC:7694]	-
ENSG00000259262	0	0	0	1.52375	1.44854	3.91023	0	2.29417	-3.80895	0.16951	1	NDUFA3P4	15	90385814	90386063	+	250	processed_pseudogene	NADH:ubiquinone oxidoreductase subunit A3 pseudogene 4 [Source:HGNC Symbol;Acc:HGNC:45053]	-
ENSG00000185986	50.1983	72.7091	73.3183	131.805	102.846	62.5637	65.4086	99.0714	-0.605246	0.170168	0.423303	SDHAP3	5	1572222	1594620	-	1173	transcribed_unprocessed_pseudogene	succinate dehydrogenase complex flavoprotein subunit A pseudogene 3 [Source:HGNC Symbol;Acc:HGNC:18781]	-
ENSG00000187118	196.39	160.779	189.084	154.661	333.163	297.177	182.084	261.667	-0.517997	0.1758	0.430255	CMC1	3	28241584	28325142	+	10533	protein_coding	C-X9-C motif containing 1 [Source:HGNC Symbol;Acc:HGNC:28783]	-
ENSG00000248527	6587.42	2857.16	8805.15	3818.52	17495.4	9073.04	6083.24	10129	-0.735434	0.175828	0.430255	MTATP6P1	1	633696	634376	+	681	unprocessed_pseudogene	MT-ATP6 pseudogene 1 [Source:HGNC Symbol;Acc:HGNC:44575]	-
ENSG00000130414	1224.13	1160.27	1507.27	1131.39	2294.48	1932.96	1297.23	1786.27	-0.460611	0.177649	0.432474	NDUFA10	2	239892450	240025402	-	9517	protein_coding	NADH:ubiquinone oxidoreductase subunit A10 [Source:HGNC Symbol;Acc:HGNC:7684]	-
ENSG00000136521	744.168	757.813	1066.59	633.881	1687.54	1416.81	856.19	1246.08	-0.540135	0.180256	0.436442	NDUFB5	3	179604690	179627647	+	5871	protein_coding	NADH:ubiquinone oxidoreductase subunit B5 [Source:HGNC Symbol;Acc:HGNC:7700]	-
ENSG00000166136	95.1125	136.201	165.931	83.8063	304.192	237.221	132.415	208.406	-0.648745	0.192456	0.449763	NDUFB8	10	100523740	100530000	-	1999	protein_coding	NADH:ubiquinone oxidoreductase subunit B8 [Source:HGNC Symbol;Acc:HGNC:7703]	-
ENSG00000213619	789.082	735.283	1017.97	550.074	1677.4	1475.46	847.444	1234.31	-0.541288	0.203686	0.461511	NDUFS3	11	47565336	47584562	+	3670	protein_coding	NADH:ubiquinone oxidoreductase core subunit S3 [Source:HGNC Symbol;Acc:HGNC:7710]	-
ENSG00000151366	307.354	261.138	357.33	277.323	499.745	477.048	308.608	418.038	-0.434355	0.211468	0.471321	NDUFC2	11	78068304	78080219	-	2652	protein_coding	NADH:ubiquinone oxidoreductase subunit C2 [Source:HGNC Symbol;Acc:HGNC:7706]	-
ENSG00000117118	828.712	677.935	882.907	531.027	1552.83	1336	796.518	1139.95	-0.515857	0.212261	0.472023	SDHB	1	17018722	17054170	-	2462	protein_coding	succinate dehydrogenase complex iron sulfur subunit B [Source:HGNC Symbol;Acc:HGNC:10681]	-
ENSG00000103121	233.378	245.777	331.862	175.993	560.583	449.676	270.339	395.418	-0.545051	0.22156	0.483056	CMC2	16	80966448	81020270	-	12781	protein_coding	C-X9-C motif containing 2 [Source:HGNC Symbol;Acc:HGNC:24447]	-
ENSG00000232901	1.76134	1.02407	10.033	0	1.44854	1.30341	4.27282	0.917315	2.35458	0.221798	1	CYCSP10	3	10000647	10000940	-	294	processed_pseudogene	cytochrome c, somatic pseudogene 10 [Source:HGNC Symbol;Acc:HGNC:24384]	-
ENSG00000215883	83.6638	88.0701	136.604	134.09	114.434	145.982	102.779	131.502	-0.353989	0.346667	0.604307	CYB5RL	1	54169651	54200036	-	8926	protein_coding	cytochrome b5 reductase like [Source:HGNC Symbol;Acc:HGNC:32220]	-
ENSG00000010256	3266.41	3069.14	3898.99	2030.4	6056.33	5200.61	3411.52	4429.11	-0.37626	0.358953	0.616931	UQCRC1	3	48599002	48610976	-	3236	protein_coding	ubiquinol-cytochrome c reductase core protein 1 [Source:HGNC Symbol;Acc:HGNC:12585]	-
ENSG00000237406	0	0	0	3.0475	0	1.30341	0	1.4503	-3.17826	0.399835	1	NDUFA9P1	22	35897270	35898404	-	1135	processed_pseudogene	NADH:ubiquinone oxidoreductase subunit A9 pseudogene 1 [Source:HGNC Symbol;Acc:HGNC:19252]	-
ENSG00000101019	372.524	424.99	520.174	328.368	690.951	587.838	439.229	535.719	-0.283848	0.436067	0.681676	UQCC1	20	35302566	35412141	-	6782	protein_coding	ubiquinol-cytochrome c reductase complex assembly factor 1 [Source:HGNC Symbol;Acc:HGNC:15891]	-
ENSG00000167985	217.526	195.598	243.88	202.659	257.839	314.122	219.001	258.207	-0.233851	0.468728	0.706832	SDHAF2	11	61430042	61447529	+	2492	protein_coding	succinate dehydrogenase complex assembly factor 2 [Source:HGNC Symbol;Acc:HGNC:26034]	-
ENSG00000139180	308.235	209.935	334.177	246.086	359.237	385.809	284.116	330.377	-0.213964	0.536509	0.757252	NDUFA9	12	4649095	4694317	+	10391	protein_coding	NADH:ubiquinone oxidoreductase subunit A9 [Source:HGNC Symbol;Acc:HGNC:7693]	-
ENSG00000178127	10.5681	4.09629	8.48949	6.85688	14.4854	11.7307	7.71795	11.0243	-0.485988	0.584751	0.787147	NDUFV2	18	9102630	9134345	+	2711	protein_coding	NADH:ubiquinone oxidoreductase core subunit V2 [Source:HGNC Symbol;Acc:HGNC:7717]	-
ENSG00000196636	168.208	125.961	152.811	105.139	192.655	217.669	148.993	171.821	-0.1991	0.611571	0.804689	SDHAF3	7	97116590	97181763	+	2303	protein_coding	succinate dehydrogenase complex assembly factor 3 [Source:HGNC Symbol;Acc:HGNC:21752]	-
ENSG00000267809	21.1361	18.4333	4.63063	9.14251	31.8678	13.0341	14.7333	18.0148	-0.277289	0.744104	0.880742	NDUFV2P1	19	53223973	53224879	-	907	processed_pseudogene	NADH:ubiquinone oxidoreductase core subunit V2 pseudogene 1 [Source:HGNC Symbol;Acc:HGNC:7718]	-
ENSG00000140740	2722.16	2214.04	2572.32	1348.52	3253.41	2628.98	2502.84	2410.3	0.0549853	0.880768	0.947625	UQCRC2	16	21952660	21983660	+	5217	protein_coding	ubiquinol-cytochrome c reductase core protein 2 [Source:HGNC Symbol;Acc:HGNC:12586]	-
ENSG00000073578	2968.74	2575.54	2968.24	1572.51	3546.01	3122.97	2837.51	2747.17	0.0472395	0.894301	0.953663	SDHA	5	218241	256700	+	8383	protein_coding	succinate dehydrogenase complex flavoprotein subunit A [Source:HGNC Symbol;Acc:HGNC:10680]	-
ENSG00000204370	1005.73	1002.57	1295.81	899.775	1226.91	1256.49	1101.37	1127.72	-0.0330203	0.909073	0.960562	SDHD	11	112086773	112120013	+	2838	protein_coding	succinate dehydrogenase complex subunit D [Source:HGNC Symbol;Acc:HGNC:10683]	-
ENSG00000143252	1357.11	783.415	1383.79	757.305	1428.26	1440.27	1174.77	1208.61	-0.0398111	0.915944	0.963601	SDHC	1	161314257	161375340	+	14160	protein_coding	succinate dehydrogenase complex subunit C [Source:HGNC Symbol;Acc:HGNC:10682]	-
ENSG00000095303	1278.74	1060.94	654.463	1148.15	790.9	1126.15	998.045	1021.73	-0.0346316	0.920837	0.965889	PTGS1	9	122370530	122395703	+	5791	protein_coding	prostaglandin-endoperoxide synthase 1 [Source:HGNC Symbol;Acc:HGNC:9604]	-

## Sheet: 新120
gene_id	PHG_1	PHG_2	PHG_3	Uninvolved_1	Uninvolved_2	Uninvolved_3	PHG	Uninvolved	log2FoldChange	pvalue	padj	gene_name	gene_chr	gene_start	gene_end	gene_strand	gene_length	gene_biotype	gene_description	tf_family
ENSG00000165168	472.04	1044.55	375.081	77.7113	97.0518	92.5421	630.558	89.1018	2.82543	1.14e-10	9.55e-07	CYBB	X	37780011	37813461	+	4423	protein_coding	cytochrome b-245 beta chain [Source:HGNC Symbol;Acc:HGNC:2578]	-
ENSG00000121310	723.912	851.003	937.703	2005.26	2132.24	3541.36	837.539	2559.62	-1.61139	8.3e-07	0.000243022	ECHDC2	1	52895910	52927212	-	11572	protein_coding	enoyl-CoA hydratase domain containing 2 [Source:HGNC Symbol;Acc:HGNC:23408]	-
ENSG00000099194	1332.46	1465.45	1313.56	292.56	576.517	591.748	1370.49	486.942	1.49558	1.53e-05	0.00186275	SCD	10	100347124	100364834	+	5362	protein_coding	stearoyl-CoA desaturase [Source:HGNC Symbol;Acc:HGNC:10571]	-
ENSG00000184557	1025.98	695.344	140.463	163.041	47.8017	50.833	620.596	87.2254	2.82136	1.92e-05	0.00213814	SOCS3	17	78356778	78360077	-	2734	protein_coding	suppressor of cytokine signaling 3 [Source:HGNC Symbol;Acc:HGNC:19391]	-
ENSG00000134326	2132.99	599.082	230.76	217.135	134.714	92.5421	987.609	148.13	2.73423	2.63e-05	0.00268692	CMPK2	2	6840570	6866635	-	4302	protein_coding	cytidine/uridine monophosphate kinase 2 [Source:HGNC Symbol;Acc:HGNC:27015]	-
ENSG00000131236	3176.58	1889.41	965.487	822.064	463.531	415.788	2010.49	567.128	1.82425	8.15e-05	0.00569636	CAP1	1	40040233	40072649	+	3814	protein_coding	cyclase associated actin cytoskeleton regulatory protein 1 [Source:HGNC Symbol;Acc:HGNC:20040]	-
ENSG00000187527	12.3294	3.07221	5.4024	31.2369	43.4561	67.7773	6.93467	47.4901	-2.7612	8.75e-05	0.00590828	ATP13A5	3	193274790	193378843	-	6228	protein_coding	ATPase 13A5 [Source:HGNC Symbol;Acc:HGNC:31789]	-
ENSG00000228253	391.899	188.429	388.201	233.896	2471.2	2682.42	322.843	1795.84	-2.47491	0.0001716	0.00931489	MT-ATP8	MT	8366	8572	+	207	protein_coding	mitochondrially encoded ATP synthase membrane subunit 8 [Source:HGNC Symbol;Acc:HGNC:7415]	-
ENSG00000140465	19.3748	5.12036	30.8709	0	0	1.30341	18.4553	0.43447	5.50952	0.000407186	0.0163048	CYP1A1	15	74719542	74725610	-	3435	protein_coding	cytochrome P450 family 1 subfamily A member 1 [Source:HGNC Symbol;Acc:HGNC:2595]	-
ENSG00000116701	111.845	203.79	30.8709	26.6657	26.0736	16.9443	115.502	23.2279	2.30707	0.000409321	0.0163254	NCF2	1	183555563	183590876	-	2928	protein_coding	neutrophil cytosolic factor 2 [Source:HGNC Symbol;Acc:HGNC:7661]	-
ENSG00000174886	184.06	175.116	199.889	323.035	378.068	512.24	186.355	404.448	-1.11565	0.000442649	0.0168556	NDUFA11	19	5891276	5904006	-	4839	protein_coding	NADH:ubiquinone oxidoreductase subunit A11 [Source:HGNC Symbol;Acc:HGNC:20371]	-
ENSG00000136108	261.559	196.622	185.225	89.9014	42.0075	105.576	214.469	79.1617	1.43155	0.000745422	0.023032	CKAP2	13	52455429	52476628	+	4547	protein_coding	cytoskeleton associated protein 2 [Source:HGNC Symbol;Acc:HGNC:1990]	-
ENSG00000001630	118.891	55.2999	86.4385	34.2844	20.2795	29.9784	86.8763	28.1808	1.61206	0.00121571	0.0304507	CYP51A1	7	92112151	92134803	-	3584	protein_coding	cytochrome P450 family 51 subfamily A member 1 [Source:HGNC Symbol;Acc:HGNC:2649]	-
ENSG00000265787	0	3.07221	0.771772	11.4281	14.4854	26.0682	1.28133	17.3272	-3.81992	0.00134439	0.0320337	CYP4F35P	18	14337423	14342524	+	2876	transcribed_unprocessed_pseudogene	cytochrome P450 family 4 subfamily F member 35, pseudogene [Source:HGNC Symbol;Acc:HGNC:39954]	-
ENSG00000100365	110.965	484.386	112.679	92.187	42.0075	44.3159	236.01	59.5035	1.97662	0.00147097	0.0339515	NCF4	22	36860988	36878015	+	1759	protein_coding	neutrophil cytosolic factor 4 [Source:HGNC Symbol;Acc:HGNC:7662]	-
ENSG00000205464	29.0622	47.1073	40.1321	73.902	104.295	130.341	38.7672	102.846	-1.40432	0.00148163	0.0340501	ATP6AP1L	5	82279462	82386977	+	7229	protein_coding	ATPase H+ transporting accessory protein 1 like [Source:HGNC Symbol;Acc:HGNC:28091]	-
ENSG00000233622	27.3008	20.4814	32.4144	101.329	65.1841	58.6534	26.7322	75.0557	-1.49216	0.00195634	0.039793	CYP2T1P	19	40808474	40812100	-	2871	transcribed_unitary_pseudogene	cytochrome P450 family 2 subfamily T member 1, pseudogene [Source:HGNC Symbol;Acc:HGNC:18852]	-
ENSG00000167600	10884.2	6685.14	3871.98	4284.03	1448.54	2020.29	7147.11	2584.28	1.46712	0.00244168	0.0451875	CYP2S1	19	41193049	41207539	+	2874	protein_coding	cytochrome P450 family 2 subfamily S member 1 [Source:HGNC Symbol;Acc:HGNC:15654]	-
ENSG00000161281	41.3916	27.6499	40.1321	60.1882	147.751	93.8455	36.3912	100.595	-1.45511	0.0028083	0.0488268	COX7A1	19	36150922	36152869	-	1006	protein_coding	cytochrome c oxidase subunit 7A1 [Source:HGNC Symbol;Acc:HGNC:2287]	-
ENSG00000169020	202.554	157.707	183.682	141.709	725.716	778.136	181.314	548.52	-1.59492	0.00321045	0.0518471	ATP5ME	4	672436	674338	-	940	protein_coding	ATP synthase membrane subunit e [Source:HGNC Symbol;Acc:HGNC:846]	-
ENSG00000068650	850.729	568.36	363.505	377.89	139.059	132.948	594.198	216.633	1.44983	0.0032973	0.052691	ATP11A	13	112690329	112887168	+	13733	protein_coding	ATPase phospholipid transporting 11A [Source:HGNC Symbol;Acc:HGNC:13552]	-
ENSG00000166347	1054.16	923.712	1428.55	1574.8	2345.18	2606.82	1135.48	2175.6	-0.937349	0.00407712	0.0584109	CYB5A	18	74250847	74292016	-	9313	protein_coding	cytochrome b5 type A [Source:HGNC Symbol;Acc:HGNC:2570]	-
ENSG00000124172	1369.44	1492.07	1247.18	1129.86	4893.15	4567.15	1369.57	3530.05	-1.36567	0.0045956	0.0622707	ATP5F1E	20	59025467	59032382	-	5126	protein_coding	ATP synthase F1 subunit epsilon [Source:HGNC Symbol;Acc:HGNC:838]	-
ENSG00000170906	364.598	311.318	390.517	280.37	1322.51	1272.13	355.477	958.337	-1.42938	0.00494953	0.065139	NDUFA3	19	54102728	54109257	+	2475	protein_coding	NADH:ubiquinone oxidoreductase subunit A3 [Source:HGNC Symbol;Acc:HGNC:7686]	-
ENSG00000183513	313.519	230.416	308.709	414.46	622.87	529.184	284.215	522.172	-0.874854	0.00537031	0.0690982	COA5	2	98599310	98608515	-	2760	protein_coding	cytochrome c oxidase assembly factor 5 [Source:HGNC Symbol;Acc:HGNC:33848]	-
ENSG00000183978	580.363	560.167	963.172	583.597	2540.73	2464.75	701.234	1863.03	-1.40884	0.00572385	0.071735	COA3	17	42795147	42798704	-	1922	protein_coding	cytochrome c oxidase assembly factor 3 [Source:HGNC Symbol;Acc:HGNC:24990]	-
ENSG00000271858	0	1.02407	0.771772	7.61876	20.2795	5.21364	0.598614	11.0373	-4.21185	0.00574002	1	CYB561D2	3	50365334	50368197	+	1202	antisense	cytochrome b561 family member D2 [Source:NCBI gene;Acc:11068]	-
ENSG00000133983	29.9428	39.9388	65.6006	80.7588	120.228	126.431	45.1607	109.139	-1.26387	0.00612423	0.0745823	COX16	14	70325081	70359731	-	1863	protein_coding	cytochrome c oxidase assembly factor COX16 [Source:HGNC Symbol;Acc:HGNC:20213]	-
ENSG00000224877	208.719	221.199	314.111	269.704	711.231	690.807	248.01	557.247	-1.16513	0.00625817	0.0756356	NDUFAF8	17	81239239	81241281	+	1376	protein_coding	NADH:ubiquinone oxidoreductase complex assembly factor 8 [Source:HGNC Symbol;Acc:HGNC:33551]	-
ENSG00000183648	261.559	285.716	311.796	259.038	895.195	900.656	286.357	684.963	-1.25634	0.00642821	0.07644	NDUFB1	14	92116122	92121917	-	2263	protein_coding	NADH:ubiquinone oxidoreductase subunit B1 [Source:HGNC Symbol;Acc:HGNC:7695]	-
ENSG00000229833	13.2101	21.5055	30.0991	35.0463	63.7355	92.5421	21.6049	63.7746	-1.54958	0.00758171	0.0829667	PET100	19	7629737	7631956	+	2220	protein_coding	PET100 homolog [Source:HGNC Symbol;Acc:HGNC:40038]	-
ENSG00000072778	5436.39	5536.13	4913.87	7385.62	9034.51	8569.92	5295.46	8330.02	-0.653495	0.00763807	0.0833417	ACADVL	17	7217125	7225273	+	4865	protein_coding	acyl-CoA dehydrogenase very long chain [Source:HGNC Symbol;Acc:HGNC:92]	-
ENSG00000127184	1983.27	1830.02	2043.65	1509.28	6434.39	6034.79	1952.31	4659.49	-1.2547	0.00858913	0.0891303	COX7C	5	86617904	86620962	+	1993	protein_coding	cytochrome c oxidase subunit 7C [Source:HGNC Symbol;Acc:HGNC:2292]	-
ENSG00000204922	151.476	155.659	192.171	198.85	482.362	348.01	166.435	343.074	-1.03929	0.00873461	0.0898466	UQCC3	11	62670273	62673687	+	2398	protein_coding	ubiquinol-cytochrome c reductase complex assembly factor 3 [Source:HGNC Symbol;Acc:HGNC:34399]	-
ENSG00000137038	374.285	394.267	429.105	425.127	1106.68	894.139	399.219	808.649	-1.01652	0.00895697	0.090792	DMAC1	9	7796490	7888380	-	3000	protein_coding	distal membrane arm assembly complex 1 [Source:HGNC Symbol;Acc:HGNC:30536]	-
ENSG00000099795	1211.8	1101.9	1183.13	1215.19	2934.73	2655.05	1165.61	2268.32	-0.959872	0.00969256	0.0942807	NDUFB7	19	14566078	14572062	-	531	protein_coding	NADH:ubiquinone oxidoreductase subunit B7 [Source:HGNC Symbol;Acc:HGNC:7702]	-
ENSG00000156467	1403.79	1292.38	1599.88	1062.82	4842.45	4332.53	1432.02	3412.6	-1.25242	0.0103553	0.0975916	UQCRB	8	96225920	96235634	-	9715	protein_coding	ubiquinol-cytochrome c reductase binding protein [Source:HGNC Symbol;Acc:HGNC:12582]	-
ENSG00000148290	516.954	438.303	668.355	561.503	1431.15	1332.08	541.204	1108.25	-1.0325	0.010811	0.0999343	SURF1	9	133351755	133356676	-	1761	protein_coding	SURF1, cytochrome c oxidase assembly factor [Source:HGNC Symbol;Acc:HGNC:11474]	-
ENSG00000147684	1081.46	873.533	1169.23	851.777	3201.26	3000.45	1041.41	2351.16	-1.1742	0.0111582	0.101723	NDUFB9	8	124539101	124580648	+	4106	protein_coding	NADH:ubiquinone oxidoreductase subunit B9 [Source:HGNC Symbol;Acc:HGNC:7704]	-
ENSG00000167863	856.013	745.524	1051.93	761.114	2449.47	2636.8	884.487	1949.13	-1.13914	0.0115133	0.103507	ATP5PD	17	75038863	75046985	-	3231	protein_coding	ATP synthase peripheral stalk subunit d [Source:HGNC Symbol;Acc:HGNC:845]	-
ENSG00000256612	44.9143	36.8666	66.3724	212.563	39.1104	162.926	49.3844	138.2	-1.48738	0.01196	0.105554	CYP2B7P	19	40924219	40950660	+	4064	transcribed_unprocessed_pseudogene	cytochrome P450 family 2 subfamily B member 7, pseudogene [Source:HGNC Symbol;Acc:HGNC:2616]	-
ENSG00000164919	1107	1046.6	1308.15	961.487	3328.73	3188.14	1153.92	2492.79	-1.11063	0.0129755	0.110369	COX6C	8	99873200	99894062	-	3066	protein_coding	cytochrome c oxidase subunit 6C [Source:HGNC Symbol;Acc:HGNC:2285]	-
ENSG00000109390	496.699	402.46	561.85	454.84	1300.78	1283.86	487.003	1013.16	-1.05531	0.0131305	0.111039	NDUFC1	4	139266880	139302551	-	1941	protein_coding	NADH:ubiquinone oxidoreductase subunit C1 [Source:HGNC Symbol;Acc:HGNC:7705]	-
ENSG00000138115	29.9428	7.1685	23.1532	19.8088	52.1473	143.375	20.0882	71.777	-1.82543	0.0171892	0.12931	CYP2C8	10	95036772	95069497	-	2571	protein_coding	cytochrome P450 family 2 subfamily C member 8 [Source:HGNC Symbol;Acc:HGNC:2622]	-
ENSG00000186104	181.418	224.272	267.805	338.273	375.171	398.843	224.498	370.762	-0.722144	0.0178625	0.132203	CYP2R1	11	14877440	14892252	-	4516	protein_coding	cytochrome P450 family 2 subfamily R member 1 [Source:HGNC Symbol;Acc:HGNC:20580]	-
ENSG00000159348	571.556	326.679	1191.62	502.076	2823.19	2252.29	696.617	1859.19	-1.41536	0.0181651	0.133503	CYB5R1	1	202961869	202967280	-	4504	protein_coding	cytochrome b5 reductase 1 [Source:HGNC Symbol;Acc:HGNC:13397]	-
ENSG00000065615	525.761	362.521	273.207	255.228	194.104	207.242	387.163	218.858	0.820103	0.0214473	0.146384	CYB5R4	6	83859643	83967424	+	9635	protein_coding	cytochrome b5 reductase 4 [Source:HGNC Symbol;Acc:HGNC:20147]	-
ENSG00000198712	118343	91700.5	155683	111560	285219	316940	121909	237906	-0.964588	0.0217993	0.147341	MT-CO2	MT	7586	8269	+	684	protein_coding	mitochondrially encoded cytochrome c oxidase II [Source:HGNC Symbol;Acc:HGNC:7421]	-
ENSG00000135940	2206.96	1913.99	2630.2	1702.79	5866.57	6480.55	2250.38	4683.3	-1.05705	0.0218183	0.147341	COX5B	2	97646040	97648383	+	1441	protein_coding	cytochrome c oxidase subunit 5B [Source:HGNC Symbol;Acc:HGNC:2269]	-
ENSG00000051523	2612.07	8084.02	3192.82	2342.77	2012.02	2592.48	4629.64	2315.76	0.99927	0.0220825	0.14826	CYBA	16	88643283	88651152	-	3357	protein_coding	cytochrome b-245 alpha chain [Source:HGNC Symbol;Acc:HGNC:2577]	-
ENSG00000131495	481.727	454.688	544.099	416.746	1237.05	1244.76	493.505	966.184	-0.967747	0.0237354	0.15375	NDUFA2	5	140638740	140647785	-	1488	protein_coding	NADH:ubiquinone oxidoreductase subunit A2 [Source:HGNC Symbol;Acc:HGNC:7685]	-
ENSG00000090266	916.779	824.377	1166.15	939.393	2266.96	2124.56	969.101	1776.97	-0.873756	0.0238319	0.153963	NDUFB2	7	140690777	140722790	+	4447	protein_coding	NADH:ubiquinone oxidoreductase subunit B2 [Source:HGNC Symbol;Acc:HGNC:7697]	-
ENSG00000168275	212.242	187.405	193.715	230.848	372.274	401.45	197.787	334.857	-0.756162	0.0250724	0.157999	COA6	1	234373456	234384049	+	1257	protein_coding	cytochrome c oxidase assembly factor 6 [Source:HGNC Symbol;Acc:HGNC:18025]	-
ENSG00000140990	862.178	712.754	1078.94	722.258	2261.16	2286.18	884.623	1756.53	-0.988704	0.0259644	0.161124	NDUFB10	16	1959508	1961975	+	1070	protein_coding	NADH:ubiquinone oxidoreductase subunit B10 [Source:HGNC Symbol;Acc:HGNC:7696]	-
ENSG00000168653	960.813	755.765	1110.58	814.445	2035.19	2658.96	942.386	1836.2	-0.961532	0.0259752	0.161124	NDUFS5	1	39026318	39034636	+	548	protein_coding	NADH:ubiquinone oxidoreductase subunit S5 [Source:HGNC Symbol;Acc:HGNC:7712]	-
ENSG00000137288	317.922	267.283	311.024	330.654	577.965	611.299	298.743	506.64	-0.759301	0.0261958	0.161599	UQCC2	6	33694293	33711727	-	4689	protein_coding	ubiquinol-cytochrome c reductase complex assembly factor 2 [Source:HGNC Symbol;Acc:HGNC:21237]	-
ENSG00000205138	214.003	237.585	312.568	350.463	412.832	458.8	254.718	407.365	-0.675152	0.0297842	0.17188	SDHAF1	19	35995199	35996315	+	1117	protein_coding	succinate dehydrogenase complex assembly factor 1 [Source:HGNC Symbol;Acc:HGNC:33867]	-
ENSG00000138495	522.238	437.278	392.06	310.845	1180.56	1289.07	450.526	926.825	-1.03952	0.0318194	0.176622	COX17	3	119654513	119677454	-	2172	protein_coding	cytochrome c oxidase copper chaperone COX17 [Source:HGNC Symbol;Acc:HGNC:2264]	-
ENSG00000178449	280.054	321.558	441.454	307.036	874.915	792.473	347.689	658.141	-0.91835	0.0335655	0.181781	COX14	12	50111979	50120457	+	1073	protein_coding	cytochrome c oxidase assembly factor COX14 [Source:HGNC Symbol;Acc:HGNC:28216]	-
ENSG00000131143	5034.8	5022.05	5765.91	4433.36	12328.5	11687.7	5274.25	9483.17	-0.846244	0.034322	0.1833	COX4I1	16	85798633	85807044	+	4792	protein_coding	cytochrome c oxidase subunit 4I1 [Source:HGNC Symbol;Acc:HGNC:2265]	-
ENSG00000131174	918.541	781.366	1002.53	502.838	2698.62	2561.2	900.813	1920.89	-1.09181	0.0368455	0.190866	COX7B	X	77899438	77907373	+	3024	protein_coding	cytochrome c oxidase subunit 7B [Source:HGNC Symbol;Acc:HGNC:2291]	-
ENSG00000135390	1903.13	1733.75	1995.8	1843.74	3986.37	3468.37	1877.56	3099.49	-0.722651	0.0369606	0.190971	ATP5MC2	12	53632726	53677408	-	3991	protein_coding	ATP synthase membrane subunit c locus 2 [Source:HGNC Symbol;Acc:HGNC:842]	-
ENSG00000198938	150068	101859	215714	162234	340303	326747	155881	276428	-0.826457	0.0384391	0.194416	MT-CO3	MT	9207	9990	+	784	protein_coding	mitochondrially encoded cytochrome c oxidase III [Source:HGNC Symbol;Acc:HGNC:7422]	-
ENSG00000112695	1793.05	1300.57	1497.24	972.915	4265.94	3848.97	1530.29	3029.27	-0.984739	0.0428294	0.205616	COX7A2	6	75237675	75250323	-	1922	protein_coding	cytochrome c oxidase subunit 7A2 [Source:HGNC Symbol;Acc:HGNC:2288]	-
ENSG00000128609	886.836	669.743	1130.65	962.249	1774.46	1702.25	895.742	1479.65	-0.722954	0.0430966	0.206123	NDUFA5	7	123536997	123558255	-	9851	protein_coding	NADH:ubiquinone oxidoreductase subunit A5 [Source:HGNC Symbol;Acc:HGNC:7688]	-
ENSG00000106603	289.741	295.957	277.838	291.037	515.678	620.423	287.845	475.713	-0.722478	0.0436254	0.207759	COA1	7	43608456	43729717	-	11820	protein_coding	cytochrome c oxidase assembly factor 1 homolog [Source:HGNC Symbol;Acc:HGNC:21868]	-
ENSG00000173915	788.201	718.898	823.481	447.983	2217.71	2051.57	776.86	1572.42	-1.01646	0.044719	0.210497	ATP5MD	10	103389041	103396492	-	924	protein_coding	ATP synthase membrane subunit DAPIT [Source:HGNC Symbol;Acc:HGNC:30889]	-
ENSG00000133028	668.43	522.276	552.589	369.51	443.252	370.168	581.098	394.31	0.560704	0.0448651	0.210829	SCO1	17	10672474	10698375	-	10325	protein_coding	SCO1, cytochrome c oxidase assembly protein [Source:HGNC Symbol;Acc:HGNC:10603]	-
ENSG00000198804	464374	324202	586446	467316	873064	955375	458340	765252	-0.739514	0.0470059	0.216082	MT-CO1	MT	5904	7445	+	1542	protein_coding	mitochondrially encoded cytochrome c oxidase I [Source:HGNC Symbol;Acc:HGNC:7419]	-
ENSG00000154723	691.327	687.152	913.006	419.032	2209.02	2038.53	763.828	1555.53	-1.02525	0.0494177	0.221635	ATP5PF	21	25716503	25735673	-	2043	protein_coding	ATP synthase peripheral stalk subunit F6 [Source:HGNC Symbol;Acc:HGNC:847]	-
ENSG00000167740	195.509	202.766	282.469	259.8	392.553	447.07	226.915	366.474	-0.688033	0.0495079	0.221721	CYB5D2	17	4143168	4187310	+	2182	protein_coding	cytochrome b5 domain containing 2 [Source:HGNC Symbol;Acc:HGNC:28471]	-
ENSG00000130159	516.954	524.325	804.958	569.883	1429.7	1170.46	615.412	1056.68	-0.778373	0.0529621	0.229019	ECSIT	19	11505916	11529174	-	2370	protein_coding	ECSIT signalling integrator [Source:HGNC Symbol;Acc:HGNC:29548]	-
ENSG00000203667	13.2101	14.337	10.033	22.8563	30.4192	31.2818	12.5267	28.1858	-1.16786	0.0579705	0.240365	COX20	1	244835322	244845057	+	4864	protein_coding	cytochrome c oxidase assembly factor COX20 [Source:HGNC Symbol;Acc:HGNC:26970]	-
ENSG00000176268	0	0	2.31532	9.14251	4.34561	7.82046	0.771772	7.10286	-3.12555	0.0583386	1	CYCSP34	13	40863599	40863902	-	304	processed_pseudogene	cytochrome c, somatic pseudogene 34 [Source:HGNC Symbol;Acc:HGNC:24408]	-
ENSG00000119421	533.687	403.484	672.985	385.509	1434.05	1154.82	536.719	991.46	-0.883814	0.0593026	0.243576	NDUFA8	9	122144058	122159819	-	844	protein_coding	NADH:ubiquinone oxidoreductase subunit A8 [Source:HGNC Symbol;Acc:HGNC:7692]	-
ENSG00000198899	111132	81273.4	151903	129657	206108	202709	114770	179491	-0.645165	0.0606375	0.246511	MT-ATP6	MT	8527	9207	+	681	protein_coding	mitochondrially encoded ATP synthase membrane subunit 6 [Source:HGNC Symbol;Acc:HGNC:7414]	-
ENSG00000124406	401.586	369.69	533.295	457.887	874.915	723.392	434.857	685.398	-0.654058	0.0611675	0.247651	ATP8A1	4	42408373	42657105	-	11199	protein_coding	ATPase phospholipid transporting 8A1 [Source:HGNC Symbol;Acc:HGNC:13531]	-
ENSG00000228278	115.368	70.6609	127.342	67.807	276.67	289.357	104.457	211.278	-1.01023	0.0627026	0.250028	ORM2	9	114329869	114333252	+	760	protein_coding	orosomucoid 2 [Source:HGNC Symbol;Acc:HGNC:8499]	-
ENSG00000185485	206.077	289.812	239.249	330.654	349.097	402.754	245.046	360.835	-0.558299	0.0632791	0.251273	SDHAP1	3	195959748	195990318	-	3353	transcribed_unprocessed_pseudogene	succinate dehydrogenase complex flavoprotein subunit A pseudogene 1 [Source:HGNC Symbol;Acc:HGNC:32455]	-
ENSG00000236878	0	0	0	4.57126	2.89707	2.60682	0	3.35838	-4.37407	0.0681602	1	MTATP6P26	2	120211054	120211715	+	662	processed_pseudogene	MT-ATP6 pseudogene 26 [Source:HGNC Symbol;Acc:HGNC:52182]	-
ENSG00000156411	674.594	618.539	648.289	435.031	1491.99	1493.71	647.141	1140.24	-0.816056	0.0696843	0.26394	ATP5MPL	14	103912288	103928269	-	3415	protein_coding	ATP synthase membrane subunit 6.8PL [Source:HGNC Symbol;Acc:HGNC:1188]	-
ENSG00000162377	294.144	238.609	248.511	146.28	165.133	212.456	260.421	174.623	0.579789	0.0698808	0.264078	COA7	1	52684451	52698366	-	4165	protein_coding	cytochrome c oxidase assembly factor 7 (putative) [Source:HGNC Symbol;Acc:HGNC:25716]	-
ENSG00000073756	110.084	23.5536	5.4024	15.2375	21.728	3.91023	46.3467	13.6253	1.76658	0.0702592	0.264941	PTGS2	1	186671791	186680427	-	5269	protein_coding	prostaglandin-endoperoxide synthase 2 [Source:HGNC Symbol;Acc:HGNC:9605]	-
ENSG00000185633	105.681	121.864	216.096	205.706	282.464	228.097	147.88	238.756	-0.687005	0.0786457	0.282029	NDUFA4L2	12	57234903	57240715	-	2806	protein_coding	NDUFA4, mitochondrial complex associated like 2 [Source:HGNC Symbol;Acc:HGNC:29836]	-
ENSG00000184983	801.411	676.911	946.193	481.506	1981.6	1856.06	808.172	1439.72	-0.832076	0.0842361	0.292679	NDUFA6	22	42085525	42090955	-	1416	protein_coding	NADH:ubiquinone oxidoreductase subunit A6 [Source:HGNC Symbol;Acc:HGNC:7690]	-
ENSG00000184752	430.648	422.941	357.33	314.655	863.327	802.9	403.64	660.294	-0.708251	0.0845583	0.293228	NDUFA12	12	94897055	95003770	-	1815	protein_coding	NADH:ubiquinone oxidoreductase subunit A12 [Source:HGNC Symbol;Acc:HGNC:23987]	-
ENSG00000115944	690.447	647.213	994.814	636.166	1668.71	1500.22	777.491	1268.37	-0.704802	0.0850885	0.294317	COX7A2L	2	42333546	42425088	-	5605	protein_coding	cytochrome c oxidase subunit 7A2 like [Source:HGNC Symbol;Acc:HGNC:2289]	-
ENSG00000237082	0	1.02407	0.771772	1.52375	7.24268	6.51705	0.598614	5.09449	-3.08046	0.0873089	1	COX5BP6	13	100623875	100624429	-	211	processed_pseudogene	cytochrome c oxidase subunit 5B pseudogene 6 [Source:HGNC Symbol;Acc:HGNC:2275]	-
ENSG00000240889	0.880672	0	0	6.09501	1.44854	3.91023	0.293557	3.81792	-3.60885	0.0923507	1	NDUFB2-AS1	7	140695336	140697077	-	1648	antisense	NDUFB2 antisense RNA 1 [Source:HGNC Symbol;Acc:HGNC:40396]	-
ENSG00000189043	2177.02	1788.03	2473.53	1507.75	4733.81	4234.78	2146.19	3492.11	-0.701875	0.0998254	0.321106	NDUFA4	7	10931951	10940256	-	3556	protein_coding	NDUFA4, mitochondrial complex associated [Source:HGNC Symbol;Acc:HGNC:7687]	-
ENSG00000125375	238.662	192.525	221.499	275.799	301.295	333.673	217.562	303.589	-0.478759	0.100789	0.322754	ATP5S	14	50312326	50335558	+	11297	protein_coding	ATP synthase, H+ transporting, mitochondrial Fo complex subunit s (factor B) [Source:HGNC Symbol;Acc:HGNC:18799]	-
ENSG00000173660	1340.38	1309.79	1556.66	874.633	3211.4	2860.98	1402.28	2315.67	-0.723051	0.108555	0.334834	UQCRH	1	46303631	46316776	+	1408	protein_coding	ubiquinol-cytochrome c reductase hinge protein [Source:HGNC Symbol;Acc:HGNC:12590]	-
ENSG00000115361	28.1815	15.3611	91.8409	60.1882	126.023	89.9353	45.1278	92.0487	-1.01705	0.118024	0.349809	ACADL	2	210187939	210225491	-	4383	protein_coding	acyl-CoA dehydrogenase long chain [Source:HGNC Symbol;Acc:HGNC:88]	-
ENSG00000198727	101886	67406.4	130382	110193	158865	161782	99891.5	143613	-0.523746	0.12216	0.35518	MT-CYB	MT	14747	15887	+	1141	protein_coding	mitochondrially encoded cytochrome b [Source:HGNC Symbol;Acc:HGNC:7427]	-
ENSG00000147123	1007.49	1182.8	1623.81	918.822	2561.01	2512.97	1271.37	1997.6	-0.651156	0.125593	0.360426	NDUFB11	X	47142216	47145504	-	1418	protein_coding	NADH:ubiquinone oxidoreductase subunit B11 [Source:HGNC Symbol;Acc:HGNC:20372]	-
ENSG00000165264	420.961	411.677	489.303	326.083	867.672	832.879	440.647	675.545	-0.614297	0.130446	0.36725	NDUFB6	9	32552999	32573184	-	1388	protein_coding	NADH:ubiquinone oxidoreductase subunit B6 [Source:HGNC Symbol;Acc:HGNC:7701]	-
ENSG00000266053	15.8521	9.21664	19.2943	31.2369	24.6251	27.3716	14.7877	27.7445	-0.903613	0.14642	0.391722	NDUFV2-AS1	18	9121265	9136645	-	1432	antisense	NDUFV2 antisense RNA 1 [Source:HGNC Symbol;Acc:HGNC:50826]	-
ENSG00000236411	0	0	0.771772	8.38063	0	2.60682	0.257257	3.66248	-3.55883	0.14774	1	NDUFAF4P3	3	37789921	37790445	-	525	processed_pseudogene	NADH:ubiquinone oxidoreductase complex assembly factor 4 pseudogene 3 [Source:HGNC Symbol;Acc:HGNC:44542]	-
ENSG00000181061	2285.34	1746.04	1337.48	1480.32	1168.97	1316.44	1789.62	1321.91	0.436496	0.155363	0.404079	HIGD1A	3	42784298	42804531	-	1675	protein_coding	HIG1 hypoxia inducible domain family member 1A [Source:HGNC Symbol;Acc:HGNC:29527]	-
ENSG00000004779	736.241	615.467	903.745	505.886	1542.69	1351.64	751.818	1133.4	-0.590844	0.168059	0.420889	NDUFAB1	16	23581002	23596356	-	1600	protein_coding	NADH:ubiquinone oxidoreductase subunit AB1 [Source:HGNC Symbol;Acc:HGNC:7694]	-
ENSG00000259262	0	0	0	1.52375	1.44854	3.91023	0	2.29417	-3.80895	0.16951	1	NDUFA3P4	15	90385814	90386063	+	250	processed_pseudogene	NADH:ubiquinone oxidoreductase subunit A3 pseudogene 4 [Source:HGNC Symbol;Acc:HGNC:45053]	-
ENSG00000185986	50.1983	72.7091	73.3183	131.805	102.846	62.5637	65.4086	99.0714	-0.605246	0.170168	0.423303	SDHAP3	5	1572222	1594620	-	1173	transcribed_unprocessed_pseudogene	succinate dehydrogenase complex flavoprotein subunit A pseudogene 3 [Source:HGNC Symbol;Acc:HGNC:18781]	-
ENSG00000130414	1224.13	1160.27	1507.27	1131.39	2294.48	1932.96	1297.23	1786.27	-0.460611	0.177649	0.432474	NDUFA10	2	239892450	240025402	-	9517	protein_coding	NADH:ubiquinone oxidoreductase subunit A10 [Source:HGNC Symbol;Acc:HGNC:7684]	-
ENSG00000166136	95.1125	136.201	165.931	83.8063	304.192	237.221	132.415	208.406	-0.648745	0.192456	0.449763	NDUFB8	10	100523740	100530000	-	1999	protein_coding	NADH:ubiquinone oxidoreductase subunit B8 [Source:HGNC Symbol;Acc:HGNC:7703]	-
ENSG00000151366	307.354	261.138	357.33	277.323	499.745	477.048	308.608	418.038	-0.434355	0.211468	0.471321	NDUFC2	11	78068304	78080219	-	2652	protein_coding	NADH:ubiquinone oxidoreductase subunit C2 [Source:HGNC Symbol;Acc:HGNC:7706]	-
ENSG00000117118	828.712	677.935	882.907	531.027	1552.83	1336	796.518	1139.95	-0.515857	0.212261	0.472023	SDHB	1	17018722	17054170	-	2462	protein_coding	succinate dehydrogenase complex iron sulfur subunit B [Source:HGNC Symbol;Acc:HGNC:10681]	-
ENSG00000103121	233.378	245.777	331.862	175.993	560.583	449.676	270.339	395.418	-0.545051	0.22156	0.483056	CMC2	16	80966448	81020270	-	12781	protein_coding	C-X9-C motif containing 2 [Source:HGNC Symbol;Acc:HGNC:24447]	-
ENSG00000232901	1.76134	1.02407	10.033	0	1.44854	1.30341	4.27282	0.917315	2.35458	0.221798	1	CYCSP10	3	10000647	10000940	-	294	processed_pseudogene	cytochrome c, somatic pseudogene 10 [Source:HGNC Symbol;Acc:HGNC:24384]	-
ENSG00000215883	83.6638	88.0701	136.604	134.09	114.434	145.982	102.779	131.502	-0.353989	0.346667	0.604307	CYB5RL	1	54169651	54200036	-	8926	protein_coding	cytochrome b5 reductase like [Source:HGNC Symbol;Acc:HGNC:32220]	-
ENSG00000010256	3266.41	3069.14	3898.99	2030.4	6056.33	5200.61	3411.52	4429.11	-0.37626	0.358953	0.616931	UQCRC1	3	48599002	48610976	-	3236	protein_coding	ubiquinol-cytochrome c reductase core protein 1 [Source:HGNC Symbol;Acc:HGNC:12585]	-
ENSG00000237406	0	0	0	3.0475	0	1.30341	0	1.4503	-3.17826	0.399835	1	NDUFA9P1	22	35897270	35898404	-	1135	processed_pseudogene	NADH:ubiquinone oxidoreductase subunit A9 pseudogene 1 [Source:HGNC Symbol;Acc:HGNC:19252]	-
ENSG00000101019	372.524	424.99	520.174	328.368	690.951	587.838	439.229	535.719	-0.283848	0.436067	0.681676	UQCC1	20	35302566	35412141	-	6782	protein_coding	ubiquinol-cytochrome c reductase complex assembly factor 1 [Source:HGNC Symbol;Acc:HGNC:15891]	-
ENSG00000167985	217.526	195.598	243.88	202.659	257.839	314.122	219.001	258.207	-0.233851	0.468728	0.706832	SDHAF2	11	61430042	61447529	+	2492	protein_coding	succinate dehydrogenase complex assembly factor 2 [Source:HGNC Symbol;Acc:HGNC:26034]	-
ENSG00000139180	308.235	209.935	334.177	246.086	359.237	385.809	284.116	330.377	-0.213964	0.536509	0.757252	NDUFA9	12	4649095	4694317	+	10391	protein_coding	NADH:ubiquinone oxidoreductase subunit A9 [Source:HGNC Symbol;Acc:HGNC:7693]	-
ENSG00000267809	21.1361	18.4333	4.63063	9.14251	31.8678	13.0341	14.7333	18.0148	-0.277289	0.744104	0.880742	NDUFV2P1	19	53223973	53224879	-	907	processed_pseudogene	NADH:ubiquinone oxidoreductase core subunit V2 pseudogene 1 [Source:HGNC Symbol;Acc:HGNC:7718]	-
ENSG00000073578	2968.74	2575.54	2968.24	1572.51	3546.01	3122.97	2837.51	2747.17	0.0472395	0.894301	0.953663	SDHA	5	218241	256700	+	8383	protein_coding	succinate dehydrogenase complex flavoprotein subunit A [Source:HGNC Symbol;Acc:HGNC:10680]	-
ENSG00000204370	1005.73	1002.57	1295.81	899.775	1226.91	1256.49	1101.37	1127.72	-0.0330203	0.909073	0.960562	SDHD	11	112086773	112120013	+	2838	protein_coding	succinate dehydrogenase complex subunit D [Source:HGNC Symbol;Acc:HGNC:10683]	-
ENSG00000143252	1357.11	783.415	1383.79	757.305	1428.26	1440.27	1174.77	1208.61	-0.0398111	0.915944	0.963601	SDHC	1	161314257	161375340	+	14160	protein_coding	succinate dehydrogenase complex subunit C [Source:HGNC Symbol;Acc:HGNC:10682]	-
ENSG00000095303	1278.74	1060.94	654.463	1148.15	790.9	1126.15	998.045	1021.73	-0.0346316	0.920837	0.965889	PTGS1	9	122370530	122395703	+	5791	protein_coding	prostaglandin-endoperoxide synthase 1 [Source:HGNC Symbol;Acc:HGNC:9604]	-
